# Supplementary material for: Fluoxetine and Nutrients Removal from Aqueous Solutions by Phycoremediation
Source: Int J Environ Res Public Health. 2022 May 17;19(10):6081. doi: 10.3390/ijerph19106081 (PMC9141300; doi:10.3390/ijerph19106081)
Supplement: Supplementary file 1 [file ijerph-19-06081-s001.zip]

Archive with 1 entries (1 files):
- ijerph-1692227-supplementary.pdf
